# Supplementary material for: Phase-Amplitude Coupling in Spontaneous Mouse Behavior
Source: PLoS One. 2016 Sep 15;11(9):e0162262. doi: 10.1371/journal.pone.0162262 (PMC5025157; doi:10.1371/journal.pone.0162262)
Supplement: S1 Dataset — The fields labeled with “DD” corresponds to the animals raised in the total darkness, and those without the “DD’ label corresponds to the animals raised in 12h:12h light:dark cycle. The activity is recorded for 14–17 days, and the gender of the animals is denoted by F (females) or M (males) respectively (ZIP) [file pone.0162262.s001.zip]

Archive with 1 entries (1 files):
- mm.mat
